# Supplementary material for: “CHildren with Inherited Platelet disorders Surveillance” (CHIPS) retrospective and prospective observational cohort study by Italian Association of Pediatric Hematology and Oncology (AIEOP)
Source: Front Pediatr. 2022 Nov 22;10:967417. doi: 10.3389/fped.2022.967417 (PMC9728612; doi:10.3389/fped.2022.967417)
Supplement: Supplementary file 1 [file Table1.xlsx]

## Sheet: Sheet1
Family	Patient	Gender	Gene	cDNA/gDNA	Protein/RNA	GnomAD (MAF)	dbSNP	Interpretation			Baseline platelet count, x10^9	MPV	BS	Clinical manifestations
								HGMD	InterVar (ACMG/AMP)	ClinVar
1	I	M	GP1BA	c.515C>T	p.Ala172Val	nr	rs121908065	CM930349 (DM)	Likely pathogenic​	Pathogenic	95	18.5	0
1	II	M	GP1BA	c.515C>T	p.Ala172Val	nr	rs121908065	CM930349 (DM)	Likely pathogenic​	Pathogenic	98	17.2	0
2	I	F	GP1BA	c.515C>T	p.Ala172Val	nr	rs121908065	CM930349 (DM)	Likely pathogenic​	Pathogenic	91	18.6	0	craniofacial dysmorphisms (Goldenhar syndrome)
			ABCG8	c.1201A>T	p.Thr401Ser	0.001475	rs144200355	nr	Uncertain significance	Conflicting interpretations
3	I	F	GP1BA	c.515C>T	p.Ala172Val	nr	rs121908065	CM930349 (DM)	Likely pathogenic​	Pathogenic	75	17.3	0
4	I	F	GP1BA	c.515C>T	p.Ala172Val	nr	rs121908065	CM930349 (DM)	Likely pathogenic​	Pathogenic	88	13.2	0
5	I	M	GP1BA	c.515C>T	p.Ala172Val	nr	rs121908065	CM930349 (DM)	Likely pathogenic​	Pathogenic	139	13.4	0
6	I	F	GP1BA	c.515C>T	p.Ala172Val	nr	rs121908065	CM930349 (DM)	Likely pathogenic​	Pathogenic	90	NA	3
7	I	M	GP1BA	c.515C>T	p.Ala172Val	nr	rs121908065	CM930349 (DM)	Likely pathogenic​	Pathogenic	97	15.5	0
8	I	F	GP1BA	c.515C>T	p.Ala172Val	nr	rs121908065	CM930349 (DM)	Likely pathogenic​	Pathogenic	82	14.5	0
9	I	M	GP1BA	c.515C>T	p.Ala172Val	nr	rs121908065	CM930349 (DM)	Likely pathogenic​	Pathogenic	130	20.3	0
10	I	M	GP1BA	c.515C>T	p.Ala172Val	nr	rs121908065	CM930349 (DM)	Likely pathogenic​	Pathogenic	93	16.5	0
11	I	F	GP1BA	c.515C>T	p.Ala172Val	nr	rs121908065	CM930349 (DM)	Likely pathogenic​	Pathogenic	147	14.2	0
12	I	F	GP1BA	c.515C>T	p.Ala172Val	nr	rs121908065	CM930349 (DM)	Likely pathogenic​	Pathogenic	105	13.8	0
13	I	F	GP1BA	c.515C>T	p.Ala172Val	nr	rs121908065	CM930349 (DM)	Likely pathogenic​	Pathogenic	28	13.9	3
14	I	F	GP1BA	c.104delA	p.Lys35Argfs*4	nr	rs1555549041	CD962026 (DM)	Likely pathogenic​	Pathogenic​	20	14.4	3
14	II	M	GP1BA	c.104delA	p.Lys35Argfs*4	nr	rs1555549041	CD962026 (DM)	Likely pathogenic​	Pathogenic​	14	10.7	3
15	I	M	GP1BA	c.217C>T	p.Leu73Phe	nr	rs121908063	CM920314 (DM)	Likely pathogenic​	Likely pathogenic​	113	NA	0
16	I	F	MYH9	c.221_223delAGA	p.Lys74del	nr	nr	CD197539 (DM)	na	nr	9	14.1	3
17	I	F	MYH9	c.279C>G	p.Asn93Lys	nr	rs121913655	CM002369 (DM)	Uncertain significance	Pathogenic​	37	12	1
			VWF	c.1781C>G	p.Ala594Gly	0.00009810	rs267607308	CM092101 (DM?)	Uncertain significance	nr
			VWF	c.7493C>A	p.Ala2498Asp	0.00001415	rs369669154	CM1714149 (DM?)	Uncertain significance	Conflicting interpretations
18	I	M	MYH9	c.3493C>T	p.Arg1165Cys	nr	rs80338829	CM002372 (DM)	Uncertain significance	Pathogenic​	NA	NA	0	facial dysmorphisms and Hirschsprung disease
18	II	M	MYH9	c.3493C>T	p.Arg1165Cys	nr	rs80338829	CM002372 (DM)	Uncertain significance	Pathogenic​	NA	NA	0
19	I	M	MYH9	c.4270G>C	p.Asp1424His	nr	rs80338831	CM002373 (DM)	Uncertain significance	Pathogenic​	71	20.4	0	chronic renal failure and neurobehavioral disorders
20	I	M	MYH9	c.4270G>A	p.Asp1424Asn	nr	rs80338831	CM010348 (DM)	Uncertain significance	Pathogenic	10	NA	0
21	I	F	MYH9	c.5521G>A	p.Glu1841Lys	nr	rs80338834	CM002374 (DM)	Uncertain significance	Pathogenic/Likely pathogenic​	10	9.5	1
22	I	M	MYH9	c.5521G>A	p.Glu1841Lys	nr	rs80338834	CM002374 (DM)	Uncertain significance	Pathogenic/Likely pathogenic​	74	NA	0
23	I	M	MYH9	c.5797C>T	p.Arg1933*	0.000004005	rs80338835	CM002375 (DM)	Likely pathogenic​	Pathogenic	90	NA	0
24	I	M	ANKRD26	c.-116C>T		nr	rs1589393739	CR139784 (DM)	na	Likely pathogenic​	41	9	3
25	I	F	ANKRD26	c.-116C>T		nr	rs1589393739	CR139784 (DM)	na	Likely pathogenic​	115	11.3	0	myelodysplasia
26	I	M	ANKRD26	c.-128G>A		nr	rs1589393809	CR110480 (DM)	na	Pathogenic	91	NA	0
27	I	F	ANKRD26	c.-128G>A		nr	rs1589393809	CR110480 (DM)	na	Pathogenic	54	10.8	1
28	I	M	ANKRD26	c.-128G>A		nr	rs1589393809	CR110480 (DM)	na	Pathogenic	42	NA	0
29	I	F	ANKRD26	c.-128G>A		nr	rs1589393809	CR110480 (DM)	na	Pathogenic	53	NA	0
30	I	F	ANKRD26	c.-128G>A		nr	rs1589393809	CR110480 (DM)	na	Pathogenic	58	7.8	0
			GP1BA	c.206C>T	p.Pro69Leu	0.001753	rs138825640	nr	Likely benign	Uncertain significance​
			NBEAL2	c.6866G>A	p.Arg2289Gln	0.002899	rs181413143	nr	Likely benign	Conflicting interpretations
31	I	M	ACTN1	c.673G>A	p.Glu225Lys	0.000003978	rs387907350	CM138028 (DM)		Pathogenic​	104	13.6	1
32	I	M	ACTN1	c.2210C>A	p.Thr737Asn	nr	nr	CM150759 (DM)		nr	87	13.9	1	splenomegaly and gallbladder anomalies
33	I	M	CYCS	c.124G>A	p.Gly42Ser	nr	rs121918552	CM085948 (DM)	Likely pathogenic​	Likely pathogenic​	103	7.96	1
33	II	M	CYCS	c.124G>A	p.Gly42Ser	nr	rs121918552	CM085948 (DM)	Likely pathogenic​	Likely pathogenic​	114	8.02	1
34	I	M	CYCS	c.145T>C	p.Tyr49His	nr	rs886037737	CM140170 (DM)	na	Pathogenic​	144	10.3	0
35	I	M	CYCS	c.145T>C	p.Tyr49His	nr	rs886037737	CM140170 (DM)	na	Pathogenic​	135	7.4	2
36	I	M	RUNX1	c.334delC	p.Leu112Cysfs*10	nr	rs2057997486	CD2034369 (DM)	na	Pathogenic​	44	NA	0
37	I	F	RUNX1	c.524dupT	p.Thr176Aspfs*37	nr					96	9	0	cognitive impairment and thyroid disfunction
38	I	M	RUNX1	c.967+2_5del	r.[967_968ins886+1_967+63; 967+2_5del] (p.Ala297Hisfs*23) /r.806_967del (p.Asp269_Thr323delinsAla)	nr	rs2056574456	CD173361 (DM)	na	Pathogenic	141	NA	0
39	I	F	RUNX1	21q22.12(36331450_36945345)del		nr					124	9.5	3	myelodysplastic syndrome and acute myeloid leukaemia
40	I	M	ETV6	c.1040A>C	p.Gln347Pro	nr	nr	nr	na	nr	17	7.3	0
41	I	F	ETV6	c.1040A>C	p.Gln347Pro	nr	nr	nr	na	nr	97	8.4	0	cognitive impairment, epilepsy and dyslexia
42	I	F	PTPRJ	c.97-2A>G		nr	nr	CS193828 (DM)	na	nr	77	6.3	3
			PTPRJ	c.1875delG	p.Ser627Alafs8X	nr	nr	CD193829 (DM)	na	nr
	II	M	PTPRJ	c.97-2A>G		nr	nr	CS193828 (DM)	na	nr	96	5.7	2
			PTPRJ	c.1875delG	p.Ser627Alafs8X	nr	nr	CD193829 (DM)	na	nr
43	I	M	WAS	c.254T>C	p. Ile85Thr	nr	nr	CM005533 (DM)	na	nr	21	NA	2
44	I	M	WAS	c.397G>A	p.GLu133Lys	nr	rs20624117344	CM951328 (DM)	na	Likely pathogenic​	13	11	2
45	I	M	WAS	c.223G>A	p.Val75Met	0.000005486	rs782290433	CM951318 (DM)	Likely pathogenic​	Pathogenic	46	9	1
46	I	F	WAS	c.223G>A	p.Val75Met	0.000005486	rs782290433	CM951318 (DM)	Likely pathogenic​	Pathogenic	30	9	1
47	I	M	WAS	c.708delT	Asp237Ilefs*24	nr		nr	na	nr	13	8	4	cephalohematoma and cholestasis
48	I	M	WAS	c.778-6G>A		nr	rs1557007011	CS102395 (DM?)	.	Pathogenic	63	6	1	Splenomegaly, immunodeficiency, otolaryngological alterations, central nervous abnormalities
49	I	F		11q23 deletion (Jacobsen)		.	.	.	.	.	102	11	0	multiple cardiovascular and skeletal abnormalities
50	I	M	SRC	c.1579G>A	p.Glu527Lys	nr	rs879255268	CM162652 (DM)	na	Pathogenic/Likely pathogenic​	20	NA	4	intracranial haemorrhage and myelodysplasia
51	I	M	GNE	c.1546_1547delinsAG	p.Val516Arg	nr	nr	nr	.	nr	5	11.9	2
52	I	M	ITGA2B	c.1750C>T	p.Arg584*	0.00001595	rs137852906	CM920381 (DM)	Pathogenic	Pathogenic	18	NA	2
53	I	F	ITGA2B	c.3076C>T	p.Arg1026Trp	nr	rs766503255	CM113241 (DM)	Likely benign	Uncertain significance​	90	NA	0
			VWF	c.3101_3103del	p.Thr1034del	0.001543	rs368366214	CD061485 (DM?)	na	Uncertain significance​
			VWF	c.7519C>T	p.Arg2507Trp	nr	nr	nr	na	nr
54	I	F	MPL	c.408delC	p.Ser137Valfs*29	nr	nr	nr	na	nr	63	NA	0	thyroiditis
			NBEAL2	c.1976G>A	p.Arg659Gln	0.00005633	rs567205565	nr	Uncertain significance	Uncertain significance​
55	I	M	MPL	c.1904C>T	p.Pro635Leu	0.000003976	rs121913612	CM002062 (DM)	Likely pathogenic​	Pathogenic	19	10.8	1	trilinear cytopenia
			MPL	c.1210G>A	p.Gly404Arg	0.000003983	rs942159419	nr	Uncertain significance	nr
			NBEAL2	c.467G>A	p.Arg156His	0.001256	rs199797249	nr	Likely benign	Conflicting interpretations
56	I	M		1q21 microdel		.	.	.	.	.	25	NA	4	multiple skeletal, otolaryngological and ocular anomalies (TAR syndrome)
57	I	F	GP1BB	c.1A>C	p.M1?	nr	nr	nr	na	nr	103	NA	0
58	I	M	MYH9	c.4535C>T	p.Ser1512Phe	nr	nr	nr	Uncertain significance	nr	15	NA	0
59	I	F	ETV6	c.65G>A	p.Ser22Asn	0.000007962	rs1300012416	nr	Uncertain significance	nr	61	8.7	0	thyroiditis an metabolic syndrome
60	I	M	ACTN1	c.2213G>A	p.Arg738Gln	nr	nr	CM154195 (DM)	na	Likely pathogenic​	76	11.3	0
61	I	F	ACTN1	c.2668A>T	p.Thr890Ser	0.01072	rs11557769	nr	Benign	nr	100	NA	1
62	I	F	ABCG8	c.712G>A	p.Glu238Lys	0.0008672	rs34754243	nr	Uncertain significance	Uncertain significance​	94	9	0	Jaundice, cognitive impairment, endocrinological alterations
			ITGB3	c.985A>G	p.Asn329Asp	0.0001237	rs201550717	CM191999 (DM?)	Uncertain significance	Uncertain significance​
			NBEAL2	c.2375G>A	p.Arg792Gln	0.0006524	rs140354422	nr	Likely benign	Uncertain significance​
63	I	F	NBEAL2	c.1948G>A	p.Gly650Arg	0.001547	rs201373710	nr	Benign	Conflicting interpretations	20	NA	0	growth delay and myelodysplasia
			NBEAL2	c.3338C>T	p.Thr1113Met	0.001517	rs202071400	nr	Benign	Likely benign​
64	I	F	NBEAL2	c.4967_4975 del	p.Ala1656_Ala1658del	nr	nr	nr	na	Uncertain significance​	63	NA	0	skeletal anomalies
			NBEAL2	c.6023C>T	p.Thr2008Met	0.0009911	rs201015564	nr	Likely benign	Uncertain significance​
65	I	M	NBEAL2	c.2152-10G>A		nr		nr		nr	91	10.6	0	celiac disease
			NBEAL2	c.6802-1G>A		nr		nr		nr
66	I	F	FLNA	c.6340G>A	p.Asp2114Asn	0.000005511	nr	nr	Uncertain significance	nr	2	7.6	2	Jaundice, immunodeficiency
67	I	F	FLNA	c.6976C>T	p.Arg2326Cys	0.00001665	rs782689584	nr	Uncertain significance	Uncertain significance	46	NA	2
68	I	M	SLFN14	c.515T>C	p.Val172Ala	0.004009	rs139678049	nr	Likely benign	Benign​	15	14.8	1
69	I	M		10p 12.1-p 11.21 amplification							85	NA	0	cognitive impairment, urogenital disorders
70	I	F	GNE	nr	nr						35	NA	1
71	I	F	NBEAL2								59	7.9	0	cognitive impairment, central nervous anomalies
71	II	F	NBEAL2								110	8.2	0	central nervous abnormalities
72	I	M	ANRD26								59	6.6	3
73	I	M	WAS								38	5.6	1
74	I	M	WAS								158	5.4	0
75	I	M	WAS								37	8.3	2
76	I	M	ACTN-1								69	NA	0	renal and urological abnomalities
77	I	M	MYH9								50	11.7	0
78	I	M	WAS								28	NA	1	dermatological alterations, ischemic stroke and hepatic lymphoblastic lymphoma
79	I	M	MYH9								83	17.3	0
80	I	M	MYH9								28	NA	2	NA
81	I	F	MYH9								50	9	1
82	I	M	WAS								18	10	2	sensorineural hearing loss
83	I	M	ANRD26								111	9	1	NA
84	I	M	WAS								30	6	3	dermatological alterations
85	I	M	no var								73	NA	0	splenomegaly
86	I	M									113	NA	0	cognitive impairment
87	I	F									57	NA	0
	II	F									24	NA	0
88	I	F									84	NA	0
89	I	M									77	14.2	1
90	I	F									139	NA	0
91	I	M									120	13.9	0	skeletal anomalies
92	I	M									143	8.6	0	growth delay and skeletal anomalies
93	I	M									101	10.4	1	celiac disease
94	I	M									85	9.3	1
95	I	M									96	9.3	1
96	I	M									99	NA	0
97	I	F									137	NA	0
98	I	F									134	NA	0
99	I	F									76	NA	0
100	I	F									65	NA	1
101	I	F									15	8.8	0
102	I	M									124	NA	0
103	I	M									NA	7.7	0	Pancreatic congenital alterations and gallbladder anomalies
104	I	F									42	7.8	1
105	I	M									143	9.7	0
	II	F									138	NA	0
	III	M									142	9.2	0
106	I	F									104	NA	0	dermatological alterations
107	I	M									139	13.4	0	celiac disease
108	I	M									54	NA	1	myelodysplasia
109	I	F									102	11.5	1	skeletal anomalies,dermatological , otolaryngological and urological alterations, cognitive impairment
110	I	M									137	9.1	0	neurobehavioral disorders, ocular disorders and immunodeficiency
111	I	M									95	NA	0
112	I	M									28	NA	1
113	I	F									102	14.2	0	congenital pancreatic anomalies and ocular pathologies
114	I	M									111	13.2	0
115	I	M									110	15.2	0
116	I	F									64	9.4	NA	cardiovascular anomalies
117	I	F									90	12.8	0
	II	F									100	13.5	0
118	I	M									64	12.6	0
	II	M									38	11.2	1
119	I	M									63	12.9	0
120	I	M									89	10	0	renal anomalies
121	I	F									92	NA	0
122	I	F									101	NA	0
123	I	M									56	12.3	0
124	I	F									118	NA	4
125	I	M									127	NA	0
126	I	M									78	13.4	0
127	I	M									107	11.6	0	NEC, cardiovascular and renal anomalies
128	I	M									139	8.9	0
