# Supplementary material for: “CHildren with Inherited Platelet disorders Surveillance” (CHIPS) retrospective and prospective observational cohort study by Italian Association of Pediatric Hematology and Oncology (AIEOP)
Source: Front Pediatr. 2022 Nov 22;10:967417. doi: 10.3389/fped.2022.967417 (PMC9728612; doi:10.3389/fped.2022.967417)
Supplement: Supplementary file 2 [file Table2.xls]

## Sheet: Foglio1
IT Genes included in NGS Ion Torrent PGM panel
Gene name	RefSeq
ABCG5	NM_022436.2
ABCG8	NM_022437.2
ACTN1	NM_0011300004.1
ANKRD26	NM_014915.2
CYCS	NM_018947.5
ETV6	NM_001987.4
FLI	NM_002017.4
FLNA	NM_001456.3
FYB1	NM_001465.4
GATA1	NM_002049.3
GFI1B	NM_004188.5
GP1BA	NM_000173.6
GP1BB	NM_000407.4
GP9	NM_000174.4
HOXA11	NM_005523.5
ITGA2B	NM_000419.3
ITGB3	NM_000212.2
MYH9	NM_002473.5
MPL	NM_005373.2
NBEAL2	NM_015175.2
RBM8A	NM_005105.4
RUNX1	NM_001754.4
SLNF14	NM_001129820.1
SRC	NM_005417.4
THPO	NM_000460.3
TUBB1	NM_037773.3
VWF	NM_000552.3
WAS	NM_000377.2
